# Supplementary material for: In Silico Investigation of Mineralocorticoid Receptor Antagonists: Insights into Binding Mechanisms and Structural Dynamics
Source: Molecules. 2025 Mar 9;30(6):1226. doi: 10.3390/molecules30061226 (PMC11944687; doi:10.3390/molecules30061226)
Supplement: Supplementary file 1 [file molecules-30-01226-s001.zip]

Archive with 1 entries (1 files):
- molecules-3477553-supplementary.pdf
